# Supplementary material for: Proposed virulence-associated genes of Streptococcus suis isolates from the United States serve as predictors of pathogenicity
Source: Porcine Health Manag. 2021 Feb 28;7:22. doi: 10.1186/s40813-021-00201-6 (PMC7917538; doi:10.1186/s40813-021-00201-6)
Supplement: Supplementary file 1 — Additional file 1. Confirmed and putative VAGs of S. suis used in this study. Name and accession numbers of the 71 previously published VAGs of S. suis used in this study. [file 40813_2021_201_MOESM1_ESM.xls]

## Sheet: TableS1_Confirmed putative VAGs
Table S1: Confirmed and putative VAGs of S. suis used in this study.
Gene	Predicted Protein	GI	Accession	Genome	WP_ accession	Size (AA)	Size (bp)	Reference
adcR	MarR-family regulatory protein	251819172	CAR44325.1	P1/7	WP_012774904.1	147	444	1
adhesinP	streptococcal adhesin P	251819302	CAR44630.1	P1/7	WP_012775427.1	765	2298	2
amylopullulanase	bifunctional amylopullulanase	251820781	CAR47543.1	P1/7	WP_012775381.1	2094	6285	3
arcA	arginine deiminase	251819590	CAR45282.1	P1/7	WP_012775029.1	409	1230	4
ccpA	catabolite control protein A	251820162	CAR46508.1	P1/7	WP_004298830.1	334	1005	5
cdd	cytidine deaminase	251819908	CAR45970.1	P1/7	WP_012775156.1	129	390	6
ciaH	histidine kinase receptor	251819916	CAR45988.1	P1/7	WP_012027074.1	459	1380	7
ciaR	response regulator protei	251819917	CAR45990.1	P1/7	WP_002935292.1	224	675	7
dltA	d-alanine-d-alanyl carrier ligase	251819604	CAR45315.1	P1/7	WP_012775035.1	511	1536	9
dpr	peroxide resistance protein	251820444	CAR47134.1	P1/7	WP_012027605.1	172	519	9
endoD	endo-beta-N-acetylglucosaminidase	251820650	CAR47410.1	P1/7	WP_012775451.1	1491	4476	6
eno	enolase	251820273	CAR46746.1	P1/7	WP_002935704.1	435	1308	10
epf	extracellular protein factor	354984607	AER43505.1	A7	WP_011921767.1	843	2532	9
fbpS	fibronectin/fibrinogen-binding protein	251820264	CAR46726.1	P1/7	WP_012027427.1	552	1659	11
feoB	ferrous iron transport protein B	251820196	CAR46575.1	P1/7	WP_012027350.1	714	2145	12
fur	ferric uptake regulator	251819335	CAR44701.1	P1/7	WP_012774959.1	151	456	1
GBSSAG0907-homologue	putative lipoprotein	402809344	AFR00836.1	S735	WP_014917290.1	858	2577	6
gdh	glutamate dehydrogenase	251819283	CAR44587.1	P1/7	WP_011921833.1	448	1347	9
glnA	glutamine synthetase	251819214	CAR44412.1	P1/7	WP_011921751.1	448	1347	13
glnH	ABC transporter glutamine-binding protein	251819863	CAR45878.1	P1/7	WP_012775143.1	732	2199	6
gnd	NADP-dependent phosphogluconate dehydrogenase	251820484	CAR47228.1	P1/7	WP_012028448.1	475	1428	9
gpmA	phosphoglycerate mutase	251820399	CAR47014.1	P1/7	WP_002936226.1	230	693	9
gtfA	sucrose phosphorylase	251820322	CAR46849.1	P1/7	WP_012027490.1	482	1449	6
guaA	glutamine-hydrolyzing GMP synthase	251819802	CAR45737.1	P1/7	WP_002934999.1	516	1551	6
guaB	inosine-5'-monophosphate dehydrogenase	251820884	CAR47650.1	P1/7	WP_012028051.1	493	1482	6
htpS	streptococcal histidine triad-family protein	251819354	CAR44738.1	P1/7	WP_011922633.1	1051	3156	14
hylA	hyaluronidase	294960276	ADF49630.1	ZY05719	WP_012027174.1	522	1569	9
lgt	prolipoprotein diacylglyceryl transferase	251820370	CAR46950.1	P1/7		265	798	15
lmb	laminin binding protein	251819353	CAR44735.1	P1/7	WP_012774966.1	306	921	16
lpp	putative lipoprotein	251819907	CAR45967.1	P1/7	WP_012028212.1	355	1068	6
lspA	prolipoprotein signal peptidase II	251819721	CAR45562.1	P1/7	WP_012775073.1	154	465	17
luxS	S-ribosylhomocysteinase lyase	251819414	CAR44879.1	P1/7	WP_004194159.1	160	483	18
manN	PTS mannose/fructose/sorbose transporter family subunit IID	251820528	CAR47283.1	P1/7	WP_009910689.1	303	912	6
mrp	muramidase-released protein precursor (136 kDa surface protein)	251819699	CAR45511.1	P1/7	WP_012775059.1	1256	3771	19
nadR	transcriptional regulator	402809716	AFR01208.1	S735	WP_012028524.1	345	1038	9
neuB	putative N-acetylneuraminic acid synthase	251819561	CAR45188.1	P1/7	WP_002936321.1	338	1017	20
ofs	serum opacity factor	319758751	ADV70693.1	JS14	WP_014636488.1	930	2793	9
orf207	putative peptidase	251819488	CAR45033.1	P1/7	WP_011922056.1	309	930	9
pepXP	Xaa-Pro dipeptidyl-peptidase	251819242	CAR44490.1	P1/7	WP_011921783.1	755	2268	21
permease	putative amino acid permease	251819636	CAR45382.1	P1/7	WP_011922209.1	462	1389	22
pgdA	peptidoglycan GlcNAc deacetylase	251820397	CAR47008.1	P1/7	WP_012775287.1	465	1398	23
phospholipaseC	putative cardiolipin synthetase	251820104	CAR46395.1	P1/7	WP_012027257.1	515	1548	21
plr-gapA	glyceraldehyde-3-phosphate dehydrogenase	251819210	CAR44407.1	P1/7	WP_012774914.1	336	1011	24
purA	adenylosuccinate synthetase	251820690	CAR47452.1	P1/7	WP_012775353.1	430	1293	6
purD	phosphoribosylamine-glycine ligase	251819098	CAR44139.1	P1/7	WP_011921653.1	420	1263	6
revS	revS (response regulator)	32394701	AAM78179.1	10		172	519	25
rgg	Predicted transcriptional regulator	145690457	ABP90963.1	05ZYH33	WP_012027880.1	287	864	26
salK	sensor histidine kinase	251816011	CAZ51629.1	SC84	WP_012028145.1	502	1509	27
salR	response regulator protein	251816010	CAZ51628.1	SC84	WP_011922444.1	199	600	27
sao	putative surface-anchored protein	251820161	CAR46506.1	P1/7	WP_012775220.1	580	1743	9
scrB	sucrose-6-phosphate hydrolase	251820560	CAR47316.1	P1/7	WP_012775322.1	484	1455	6
scrR	putative sucrose operon repressor	251820561	CAR47317.1	P1/7	WP_012027724.1	321	966	6
sly	suilysin	251820191	CAR46566.1	P1/7	WP_012027344.1	497	1494	28
SMU61-homologue	putative DNA-binding protein	402808077	AFQ99568.1	S735	WP_012774888.1	299	900	6
sodA	manganese-dependent superoxide dismutase	251820309	CAR46818.1	P1/7	WP_012028394.1	201	606	29
srtA	sortase A	251819901	CAR45948.1	P1/7	WP_012028210.1	249	750	30
srtF	putative class C sortase	251819462	CAR44973.1	P1/7	WP_012774996.1	289	870	31
srtF-sfp1	putative major pilin subunit	251819461	CAR44971.1	P1/7	WP_011922030.1	480	1443	31
srtF-sfp2	putative ancillary pilin subunit (pseudogene)	500274704		P1/7	WP_011922029.1	1603	4812	31
srtF-sipF	putative signal peptidase I 2	251819460	CAR44967.1	P1/7	WP_012774995.1	196	591	31
srtG	sortase family protein	223898205	EEF64574.1	89/1591	WP_002936782.1	283	852	32
srtG-sgp1	putative pilin major subunit	223898206	EEF64575.1	89/1591	WP_002936785.1	546	1641	32
srtG-sgp2	putative pilin minor subunit	223898207	EEF64576.1	89/1591	WP_002936790.1	997	2994	32
ssnA	secreted nuclease A (DNA nuclease)	251820692	CAR47454.1	P1/7	WP_012775354.1	1039	3120	33
sspA	surface-associated subtilisin-like protease	251819745	CAR45614.1	P1/7	WP_012775434.1	1585	4758	34
traG	traG	152926336	ABS32277.1	HA9801	WP_011922464.1	605	1818	35
treR	transcriptional regulator	402808231	AFQ99722.1	S735	WP_012774930.1	237	714	9
troA	extracellular metal cation-binding protein	251820801	CAR47563.1	P1/7	WP_012775387.1	307	924	36
vicR-covR	response regulator protein	251820151	CAR46488.1	P1/7	WP_004298854.1	234	705	37
virA	type I restriction-modification system S protein	251820532	CAR47287.1	P1/7	WP_012027693.1	401	1206	9
zmpC	putative IgA-specific zinc metalloproteinase	251819860	CAR45866.1	P1/7	WP_012775141.1	1926	5781	38
References
1. Aranda J, Garrido ME, Fittipaldi N, Cortés P, Llagostera M, Gottschalk M, Barbé J. The cation-uptake regulators AdcR and Fur are necessary for full virulence of Streptococcus suis. Vet Microbiol. 2010;144:246–9.
2. Ferrando ML, Willemse N, Zaccaria E, Pannekoek Y, van der Ende A, Schultsz C. Streptococcal Adhesin P (SadP) contributes to Streptococcus suis adhesion to the human intestinal epithelium. PloS One. 2017;12:e0175639.
3. Ferrando ML, Fuentes S, de Greeff A, Smith H, Wells JM. ApuA, a multifunctional alpha-glucan-degrading enzyme of Streptococcus suis, mediates adhesion to porcine epithelium and mucus. Microbiol Read Engl. 2010;156 Pt 9:2818–28.
4. Gruening P, Fulde M, Valentin-Weigand P, Goethe R. Structure, regulation, and putative function of the arginine deiminase system of Streptococcus suis. J Bacteriol. 2006;188:361–9.
5. Willenborg J, Fulde M, de Greeff A, Rohde M, Smith HE, Valentin-Weigand P, Goethe R. Role of glucose and CcpA in capsule expression and virulence of Streptococcus suis. Microbiol Read Engl. 2011;157 Pt 6:1823–33.
6. Wilson TL, Jeffers J, Rapp-Gabrielson VJ, Martin S, Klein LK, Lowery DE, Fuller TE. A novel signature-tagged mutagenesis system for Streptococcus suis serotype 2. Vet Microbiol. 2007;122:135–45.
7. Li J, Tan C, Zhou Y, Fu S, Hu L, Hu J, Chen H, Bei W. The two-component regulatory system CiaRH contributes to the virulence of Streptococcus suis 2. Vet Microbiol. 2011;148:99–104.
8. Baig A, Weinert LA, Peters SE, Howell KJ, Chaudhuri RR, Wang J, Holden MTG, Parkhill J, Langford PR, Rycroft AN, Wren BW, Tucker AW, Maskell DJ. Whole genome investigation of a divergent clade of the pathogen Streptococcus suis. Front Microbiol. 2015;6:1191.
9. Esgleas M, Li Y, Hancock MA, Harel J, Dubreuil JD, Gottschalk M. Isolation and characterization of alpha-enolase, a novel fibronectin-binding protein from Streptococcus suis. Microbiol Read Engl. 2008;154 Pt 9:2668–79.
10. de Greeff A, Buys H, Verhaar R, Dijkstra J, van Alphen L, Smith HE. Contribution of fibronectin-binding protein to pathogenesis of Streptococcus suis serotype 2. Infect Immun. 2002;70:1319–25.
11. Aranda J, Cortés P, Garrido ME, Fittipaldi N, Llagostera M, Gottschalk M, Barbé J. Contribution of the FeoB transporter to Streptococcus suis virulence. Int Microbiol Off J Span Soc Microbiol. 2009;12:137–43.
12. Si Y, Yuan F, Chang H, Liu X, Li H, Cai K, Xu Z, Huang Q, Bei W, Chen H. Contribution of glutamine synthetase to the virulence of Streptococcus suis serotype 2. Vet Microbiol. 2009;139:80–8.
13. Shao Z, Pan X, Li X, Liu W, Han M, Wang C, Wang J, Zheng F, Cao M, Tang J. HtpS, a novel immunogenic cell surface-exposed protein of Streptococcus suis, confers protection in mice. FEMS Microbiol Lett. 2011;314:174–82.
14. Wichgers Schreur PJ, Rebel JMJ, Smits MA, van Putten JPM, Smith HE. Lgt processing is an essential step in Streptococcus suis lipoprotein mediated innate immune activation. PloS One. 2011;6:e22299.
15. Aranda J, Teixidó L, Fittipaldi N, Cortés P, Llagostera M, Gottschalk M, Barbé J. Inactivation of the gene encoding zinc-binding lipoprotein 103 impairs the infectivity of Streptococcus suis. Can J Vet Res Rev Can Rech Veterinaire. 2012;76:72–6.
16. de Greeff A, Hamilton A, Sutcliffe IC, Buys H, van Alphen L, Smith HE. Lipoprotein signal peptidase of Streptococcus suis serotype 2. Microbiol Read Engl. 2003;149 Pt 6:1399–407.
17. Wang Y, Zhang W, Wu Z, Zhu X, Lu C. Functional analysis of luxS in Streptococcus suis reveals a key role in biofilm formation and virulence. Vet Microbiol. 2011;152:151–60.
18. Smith HE, Vecht U, Gielkens AL, Smits MA. Cloning and nucleotide sequence of the gene encoding the 136-kilodalton surface protein (muramidase-released protein) of Streptococcus suis type 2. Infect Immun. 1992;60:2361–7.
19. Smith HE, de Vries R, van’t Slot R, Smits MA. The cps locus of Streptococcus suis serotype 2: genetic determinant for the synthesis of sialic acid. Microb Pathog. 2000;29:127–34.
20. Jobin M-C, Fortin J, Willson PJ, Gottschalk M, Grenier D. Acquisition of plasmin activity and induction of arachidonic acid release by Streptococcus suis in contact with human brain microvascular endothelial cells. FEMS Microbiol Lett. 2005;252:105–11.
21. Vanier G, Fittipaldi N, Slater JD, Domínguez-Punaro M de la C, Rycroft AN, Segura M, Maskell DJ, Gottschalk M. New putative virulence factors of streptococcus suis involved in invasion of porcine brain microvascular endothelial cells. Microb Pathog. 2009;46:13–20.
22. Fittipaldi N, Sekizaki T, Takamatsu D, de la Cruz Domínguez-Punaro M, Harel J, Bui NK, Vollmer W, Gottschalk M. Significant contribution of the pgdA gene to the virulence of Streptococcus suis. Mol Microbiol. 2008;70:1120–35.
23. Brassard J, Gottschalk M, Quessy S. Cloning and purification of the Streptococcus suis serotype 2 glyceraldehyde-3-phosphate dehydrogenase and its involvement as an adhesin. Vet Microbiol. 2004;102:87–94.
24. de Greeff A, Buys H, van Alphen L, Smith HE. Response regulator important in pathogenesis of Streptococcus suis serotype 2. Microb Pathog. 2002;33:185–92.
25. Zheng F, Ji H, Cao M, Wang C, Feng Y, Li M, Pan X, Wang J, Qin Y, Hu F, Tang J. Contribution of the Rgg transcription regulator to metabolism and virulence of Streptococcus suis serotype 2. Infect Immun. 2011;79:1319–28.
26. Li M, Wang C, Feng Y, Pan X, Cheng G, Wang J, Ge J, Zheng F, Cao M, Dong Y, Liu D, Wang J, Lin Y, Du H, Gao GF, Wang X, Hu F, Tang J. SalK/SalR, a two-component signal transduction system, is essential for full virulence of highly invasive Streptococcus suis serotype 2. PloS One. 2008;3:e2080.
27. Allen AG, Bolitho S, Lindsay H, Khan S, Bryant C, Norton P, Ward P, Leigh J, Morgan J, Riches H, Eastty S, Maskell D. Generation and characterization of a defined mutant of Streptococcus suis lacking suilysin. Infect Immun. 2001;69:2732–5.
28. Tien LHT, Nishibori T, Nishitani Y, Nomoto R, Osawa R. Reappraisal of the taxonomy of Streptococcus suis serotypes 20, 22, 26, and 33 based on DNA–DNA homology and sodA and recN phylogenies. Vet Microbiol. 2013;162:842–9.
29. Osaki M, Takamatsu D, Shimoji Y, Sekizaki T. Characterization of Streptococcus suis genes encoding proteins homologous to sortase of gram-positive bacteria. J Bacteriol. 2002;184:971–82.
30. Fittipaldi N, Takamatsu D, Domínguez-Punaro M de la C, Lecours M-P, Montpetit D, Osaki M, Sekizaki T, Gottschalk M. Mutations in the gene encoding the ancillary pilin subunit of the Streptococcus suis srtF cluster result in pili formed by the major subunit only. PLoS ONE. 2010;5:e8426.
31. Takamatsu D, Nishino H, Ishiji T, Ishii J, Osaki M, Fittipaldi N, Gottschalk M, Tharavichitkul P, Takai S, Sekizaki T. Genetic organization and preferential distribution of putative pilus gene clusters in Streptococcus suis. Vet Microbiol. 2009;138:132–9.
32. Fontaine MC, Perez-Casal J, Willson PJ. Investigation of a novel DNase of Streptococcus suis serotype 2. Infect Immun. 2004;72:774–81.
33. Bonifait L, Grenier D. The SspA subtilisin-like protease of Streptococcus suis triggers a pro-inflammatory response in macrophages through a non-proteolytic mechanism. BMC Microbiol. 2011;11:47.
34. Zhang H, Fan H, Lu C. Identification of a novel virulence-related gene in Streptococcus suis type 2 strains. Curr Microbiol. 2010;61:494–9.
35. Wichgers Schreur PJ, Rebel JMJ, Smits MA, van Putten JPM, Smith HE. TroA of Streptococcus suis is required for manganese acquisition and full virulence. J Bacteriol. 2011;193:5073–80.
36. Pan X, Ge J, Li M, Wu B, Wang C, Wang J, Feng Y, Yin Z, Zheng F, Cheng G, Sun W, Ji H, Hu D, Shi P, Feng X, Hao X, Dong R, Hu F, Tang J. The orphan response regulator CovR: a globally negative modulator of virulence in Streptococcus suis serotype 2. J Bacteriol. 2009;191:2601–12.
37. Zhang A, Mu X, Chen B, Liu C, Han L, Chen H, Jin M. Identification and characterization of IgA1 protease from Streptococcus suis. Vet Microbiol. 2010;140:171–5.
