# Supplementary material for: Proposed virulence-associated genes of Streptococcus suis isolates from the United States serve as predictors of pathogenicity
Source: Porcine Health Manag. 2021 Feb 28;7:22. doi: 10.1186/s40813-021-00201-6 (PMC7917538; doi:10.1186/s40813-021-00201-6)
Supplement: Supplementary file 2 — Additional file 2. Characteristics of the 32 S. suis isolates in the validation set. List and identification of the validation set of isolates, including classification, serotype, ST, and SRA accession numbers. [file 40813_2021_201_MOESM2_ESM.xls]

## Sheet: TableS2_Validation set
Table S2: Characteristics of the 32 S. suis isolates in the validation set.
Sample	Unique Identifier	Year	Specimen	Classification	Serotype*	ST	CC	ST Profile							Number of Trimmed Read Pairs	SRA Accession Number	Percent Nucleotide Identity (recN)
								aroA	cpn60	dpr	gki	mutS	recA	thrA
Ssuis_1	2017UMN2072.941	2017	Nasal Swab	unknown-pathogenicity	4	485	94	8	21	5	45	44	137	25	322132	SRR12964227	98.436
Ssuis_2	2017UMN20731	2017	Nasal Swab	unknown-pathogenicity	8	87	1	18	8	24	12	1	10	4	225716	SRR12964226	98.496
Ssuis_3	2017UMN2072.88	2017	Nasal Swab	unknown-pathogenicity	8	87	1	18	8	24	12	1	10	4	396234	SRR12964215	98.556
Ssuis_4	2017UMN2073.06	2017	Nasal Swab	unknown-pathogenicity	19	1290	noCC	8	21	36	24	21	22	12	311586	SRR12964204	98.375
Ssuis_5	2017UMN20732	2017	Nasal Swab	unknown-pathogenicity	19	1290	noCC	8	21	36	24	21	22	12	293486	SRR12964199	98.315
Ssuis_6	2017UMN2072.942	2017	Nasal Swab	unknown-pathogenicity	19	1290	noCC	8	21	36	24	21	22	12	261512	SRR12964198	98.315
Ssuis_7	2017UMN2072.943	2017	Nasal Swab	unknown-pathogenicity	28	1291	noCC	223	38	5	14	44	41	175	328730	SRR12964197	97.954
Ssuis_8	2017UMN20733	2017	Nasal Swab	unknown-pathogenicity	29	1293	noCC	335	283	34	248	21	142	13	396728	SRR12964196	97.61
Ssuis_9	2017UMN2074.24	2017	Abscess	unknown-pathogenicity	19	1290	noCC	8	21	36	24	21	22	12	407855	SRR12964195	98.315
Ssuis_10	2017UMN2076.24	2017	Brain, Liver, Spleen, Kidney	pathogenic	1/14	1	1	1	1	1	1	1	1	1	358708	SRR12964194	99.097
Ssuis_11	2017UMN2088.88	2017	Brain	pathogenic	1/14	1	1	1	1	1	1	1	1	1	336467	SRR12964225	99.097
Ssuis_12	2017UMN2090.29	2017	Vaginal	unknown-pathogenicity	4*	1294	noCC	219	438	297	61	244	113	66	350744	SRR12964224	98.135
Ssuis_15	2018UMN1988.28	2018	Lung	unknown-pathogenicity	28	1292	noCC	197	368	45	15	2	214	12	359513	SRR12964222	98.014
Ssuis_16	2018UMN2004.83	2018	Joint/Brain Swab	pathogenic	1/2*	1	1	1	1	1	1	1	1	1	479842	SRR12964221	99.097
Ssuis_17	2018UMN2006.33	2018	Brain swab	pathogenic	2	1	1	1	1	1	1	1	1	1	393119	SRR12964220	99.097
Ssuis_18	2018UMN2024.94	2018	Brain	pathogenic	2*	28	28	2	30	5	34	31	3	25	354975	SRR12964219	100
Ssuis_19	2018UMN2022.89	2018	Brain	pathogenic	2	25	28	9	30	5	34	30	3	25	403358	SRR12964218	98.616
Ssuis_20	2018UMN2027.83	2018	Brain	pathogenic	2*	28	28	2	30	5	34	31	3	25	359742	SRR12964217	100
Ssuis_21	2018UMN2028.44	2018	Lung	unknown-pathogenicity	NT	1295	noCC	336	58	17	381	396	37	102	496108	SRR12964216	97.533
Ssuis_23	2018UMN2038.94	2018	Brain	pathogenic	3	839	94	8	21	5	45	44	22	25	441655	SRR12964214	100
Ssuis_24	2018UMN2038.44	2018	Brain	pathogenic	2	1	1	1	1	1	1	1	1	1	357282	SRR12964213	99.097
Ssuis_25	2018UMN2041.5	2018	Brain	pathogenic	1	1	1	1	1	1	1	1	1	1	321076	SRR12964212	99.097
Ssuis_26	2018UMN2043.17	2018	Cerebellum	pathogenic	7	839	94	8	21	5	45	44	22	25	397755	SRR12964211	100
Ssuis_28	2018UMN2044.22	2018	Brain	pathogenic	7	839	94	8	21	5	45	44	22	25	325214	SRR12964210	100
Ssuis_29	2018UMN2047.72	2018	Brain	pathogenic	1/14	1	1	1	1	1	1	1	1	1	447039	SRR12964209	99.097
Ssuis_30	2018UMN2048.06	2018	Brain Swab	pathogenic	1/2	1248	94	2	30	5	45	44	22	109	394783	SRR12964208	98.556
Ssuis_31	2019UMN1945.42	2019	Lung	unknown-pathogenicity	19	76	noCC	8	23	36	24	21	22	12	347044	SRR12964207	98.315
Ssuis_32	2019UMN1945.68	2019	Cerebrum	pathogenic	1	13	noCC	1	12	1	1	6	21	21	362048	SRR12964206	99.097
Ssuis_33	2019UMN1943.37	2019	Brain	pathogenic	7	839	94	8	21	5	45	44	22	25	373627	SRR12964205	100
Ssuis_35	2019UMN1945.58	2019	Brain	pathogenic	5	977	94	270	21	5	45	44	22	23	445381	SRR12964203	98.436
Ssuis_36	2019UMN1951.68	2019	Brain Swab	pathogenic	1	1	1	1	1	1	1	1	1	1	416041	SRR12964202	99.097
Ssuis_37	2019UMN1958.74	2019	Brain	pathogenic	14*	1	1	1	1	1	1	1	1	1	409617	SRR12964201	99.097
*Serotype resolved by WGS.
NT= Unresolved serotype by coagglutination, PCR, and WGS.
