# Supplementary material for: Proposed virulence-associated genes of Streptococcus suis isolates from the United States serve as predictors of pathogenicity
Source: Porcine Health Manag. 2021 Feb 28;7:22. doi: 10.1186/s40813-021-00201-6 (PMC7917538; doi:10.1186/s40813-021-00201-6)
Supplement: Supplementary file 4 — Additional file 4. Pathotype, serotype, and ST distribution of clusters I-III identified by VAG profiling. Supporting information for Fig. 1 illustrating the three clusters identified by VAG profiling. [file 40813_2021_201_MOESM4_ESM.xls]

## Sheet: TableS4_CladesI-IV subtypes
Table S4: Pathotype, serotype, and ST distribution of clusters I-III identified by VAG profiling.
Cluster	No. isolates	Pathogenic	Possibly Opportunistic	Commensal	Serotypes	STs	CCs
I	108	80	22	6	1-5, 1/2, 7-9, 12, 14, 34-24, 1or14	1, 13, 17, 23, 28-29, 87, 94, 108, 119, 225, 373, 839, 961-62*, 964*, 966*, 969*, 971*, 973*, 977-979*, 980-982*, 985*, 1001*	1, 28, 94, 104
II	66	54	12	0	1/2, 2-3, NT	25, 27, 28, 117, 961*, NF	28
III	34	5	13	16	5-6, 9, 10, 12, 21, 28-31, NT	750, 821, 948-949, 963*, 965*, 967-968*, 972*, 974-976*, 983-984*, 986-998*, NF	750
* Novel ST identified in our previous study [27]
