# Supplementary material for: Proposed virulence-associated genes of Streptococcus suis isolates from the United States serve as predictors of pathogenicity
Source: Porcine Health Manag. 2021 Feb 28;7:22. doi: 10.1186/s40813-021-00201-6 (PMC7917538; doi:10.1186/s40813-021-00201-6)
Supplement: Supplementary file 5 — Additional file 5. Chi-square and Fisher’s exact test results for the 16 VAGs tested. Chi-square and Fisher’s exact test results for evaluation associations between published S. suis VAGs and pathotype. [file 40813_2021_201_MOESM5_ESM.xls]

## Sheet: TableS5_Chi-square VAG
Table S5: Chi-square and Fisher's exact test results for the 16 VAGs tested.
VAG	Chi-square	Fisher's exact test
srtF	2.11098e-17	6.66961e-15
srtF-sipF	1.0194e-16	3.10938e-14
ofs	1.02591e-16	6.63578e-14
GBSSAG0907-homologue	3.45277e-15	3.94955e-12
mrp	5.52772e-13	6.12414e-11
srtF-sfp1	3.19274e-12	1.31838e-10
dltA	4.50129e-10	7.83304e-08
hylA	9.70605e-09	1.04358e-07
neuB	5.23211e-08	2.25472e-08
srtF-sfp2	1.44877e-07	1.93697e-07
sly	0.000387834	0.00138182
glnA	0.00059626	0.00120944
virA	0.00128086	0.00584618
SMU61-homologue	0.0255426	0.0828624
traG	0.0517933	0.179749
endoD	0.28846	0.574108
